# Supplementary material for: Combined Metabolomic and Transcriptomic Analysis Reveals Allantoin Enhances Drought Tolerance in Rice
Source: Int J Mol Sci. 2022 Nov 16;23(22):14172. doi: 10.3390/ijms232214172 (PMC9699107; doi:10.3390/ijms232214172)
Supplement: Supplementary file 1 [file ijms-23-14172-s001.zip]

Archive with 4 entries (4 files):
- Figure S1.jpg
- Figure S2.jpg
- Table S1.xlsx
- Table S2.xlsx
