# Supplementary material for: Combined Metabolomic and Transcriptomic Analysis Reveals Allantoin Enhances Drought Tolerance in Rice
Source: Int J Mol Sci. 2022 Nov 16;23(22):14172. doi: 10.3390/ijms232214172 (PMC9699107; doi:10.3390/ijms232214172)
Supplement: Supplementary file 1 [file ijms-23-14172-s001.zip › Table S1.xlsx]

## Sheet: Sheet1
Category	GO.ID	Term	Up	Down	DEG	Total	Pvalue	FDR	Up_Gene	Down_Gene
CC	GO:0071944	cell periphery	372	272	644	1924	9.3002e-19	4.24461e-15	gene-LOC107275249(LOC107275249),gene-LOC107275616(LOC107275616),gene-LOC107275672(LOC107275672),gene-LOC107275744(LOC107275744),gene-LOC107275846(LOC107275846),gene-LOC107275956(LOC107275956),gene-LOC107276022(LOC107276022),gene-LOC107276055(LOC107276055),gene-LOC107276205(LOC107276205),gene-LOC107276277(LOC107276277),gene-LOC107276362(LOC107276362),gene-LOC107276382(LOC107276382),gene-LOC1072764…	gene-LOC107275763(LOC107275763),gene-LOC107275853(LOC107275853),gene-LOC107275890(LOC107275890),gene-LOC107276539(LOC107276539),gene-LOC107276918(LOC107276918),gene-LOC107277075(LOC107277075),gene-LOC107277119(LOC107277119),gene-LOC107277353(LOC107277353),gene-LOC107277390(LOC107277390),gene-LOC107278048(LOC107278048),gene-LOC107279147(LOC107279147),gene-LOC107281313(LOC107281313),gene-LOC1072814…
CC	GO:0031224	intrinsic component of membrane	1189	722	1911	6684	1.79797e-17	4.10297e-14	gene-LOC107275249(LOC107275249),gene-LOC107275257(LOC107275257),gene-LOC107275259(LOC107275259),gene-LOC107275292(LOC107275292),gene-LOC107275421(LOC107275421),gene-LOC107275428(LOC107275428),gene-LOC107275444(LOC107275444),gene-LOC107275524(LOC107275524),gene-LOC107275616(LOC107275616),gene-LOC107275628(LOC107275628),gene-LOC107275653(LOC107275653),gene-LOC107275670(LOC107275670),gene-LOC1072756…	gene-LOC107275490(LOC107275490),gene-LOC107275645(LOC107275645),gene-LOC107275763(LOC107275763),gene-LOC107275808(LOC107275808),gene-LOC107275815(LOC107275815),gene-LOC107275853(LOC107275853),gene-LOC107275890(LOC107275890),gene-LOC107275911(LOC107275911),gene-LOC107275996(LOC107275996),gene-LOC107276048(LOC107276048),gene-LOC107276284(LOC107276284),gene-LOC107276303(LOC107276303),gene-LOC1072763…
CC	GO:0005886	plasma membrane	302	197	499	1469	7.87005e-16	1.1973e-12	gene-LOC107275249(LOC107275249),gene-LOC107275616(LOC107275616),gene-LOC107275672(LOC107275672),gene-LOC107275744(LOC107275744),gene-LOC107275846(LOC107275846),gene-LOC107276022(LOC107276022),gene-LOC107276055(LOC107276055),gene-LOC107276277(LOC107276277),gene-LOC107276382(LOC107276382),gene-LOC107276411(LOC107276411),gene-LOC107276437(LOC107276437),gene-LOC107276687(LOC107276687),gene-LOC1072768…	gene-LOC107275763(LOC107275763),gene-LOC107275853(LOC107275853),gene-LOC107275890(LOC107275890),gene-LOC107276539(LOC107276539),gene-LOC107276918(LOC107276918),gene-LOC107277075(LOC107277075),gene-LOC107277119(LOC107277119),gene-LOC107277353(LOC107277353),gene-LOC107277390(LOC107277390),gene-LOC107278048(LOC107278048),gene-LOC107279147(LOC107279147),gene-LOC107281313(LOC107281313),gene-LOC4323851…
CC	GO:0016021	integral component of membrane	1174	693	1867	6570	1.37149e-15	1.56487e-12	gene-LOC107275249(LOC107275249),gene-LOC107275257(LOC107275257),gene-LOC107275259(LOC107275259),gene-LOC107275292(LOC107275292),gene-LOC107275421(LOC107275421),gene-LOC107275428(LOC107275428),gene-LOC107275444(LOC107275444),gene-LOC107275524(LOC107275524),gene-LOC107275616(LOC107275616),gene-LOC107275628(LOC107275628),gene-LOC107275653(LOC107275653),gene-LOC107275670(LOC107275670),gene-LOC1072756…	gene-LOC107275490(LOC107275490),gene-LOC107275645(LOC107275645),gene-LOC107275763(LOC107275763),gene-LOC107275808(LOC107275808),gene-LOC107275815(LOC107275815),gene-LOC107275853(LOC107275853),gene-LOC107275890(LOC107275890),gene-LOC107275911(LOC107275911),gene-LOC107275996(LOC107275996),gene-LOC107276048(LOC107276048),gene-LOC107276284(LOC107276284),gene-LOC107276303(LOC107276303),gene-LOC1072763…
MF	GO:0004672	protein kinase activity	368	147	515	1521	4.72942e-15	4.31701e-12	gene-LOC107275249(LOC107275249),gene-LOC107275257(LOC107275257),gene-LOC107275259(LOC107275259),gene-LOC107275524(LOC107275524),gene-LOC107275616(LOC107275616),gene-LOC107275628(LOC107275628),gene-LOC107275653(LOC107275653),gene-LOC107275672(LOC107275672),gene-LOC107275782(LOC107275782),gene-LOC107275843(LOC107275843),gene-LOC107275881(LOC107275881),gene-LOC107276008(LOC107276008),gene-LOC1072760…	gene-LOC107276530(LOC107276530),gene-LOC107276539(LOC107276539),gene-LOC107277043(LOC107277043),gene-LOC107277075(LOC107277075),gene-LOC107277119(LOC107277119),gene-LOC107277347(LOC107277347),gene-LOC107277390(LOC107277390),gene-LOC107278048(LOC107278048),gene-LOC107278803(LOC107278803),gene-LOC107279543(LOC107279543),gene-LOC107279838(LOC107279838),gene-LOC107280422(LOC107280422),gene-LOC1129359…
CC	GO:0016020	membrane	1350	844	2194	7889	1.56653e-14	1.1916e-11	gene-LOC107275249(LOC107275249),gene-LOC107275257(LOC107275257),gene-LOC107275259(LOC107275259),gene-LOC107275292(LOC107275292),gene-LOC107275421(LOC107275421),gene-LOC107275428(LOC107275428),gene-LOC107275444(LOC107275444),gene-LOC107275524(LOC107275524),gene-LOC107275616(LOC107275616),gene-LOC107275628(LOC107275628),gene-LOC107275653(LOC107275653),gene-LOC107275670(LOC107275670),gene-LOC1072756…	gene-LOC107275490(LOC107275490),gene-LOC107275645(LOC107275645),gene-LOC107275763(LOC107275763),gene-LOC107275776(LOC107275776),gene-LOC107275808(LOC107275808),gene-LOC107275815(LOC107275815),gene-LOC107275853(LOC107275853),gene-LOC107275890(LOC107275890),gene-LOC107275911(LOC107275911),gene-LOC107275996(LOC107275996),gene-LOC107276048(LOC107276048),gene-LOC107276284(LOC107276284),gene-LOC1072763…
MF	GO:0016773	phosphotransferase activity, alcohol group as acceptor	389	162	551	1660	2.97274e-14	1.93823e-11	gene-LOC107275249(LOC107275249),gene-LOC107275257(LOC107275257),gene-LOC107275259(LOC107275259),gene-LOC107275524(LOC107275524),gene-LOC107275616(LOC107275616),gene-LOC107275628(LOC107275628),gene-LOC107275653(LOC107275653),gene-LOC107275672(LOC107275672),gene-LOC107275782(LOC107275782),gene-LOC107275843(LOC107275843),gene-LOC107275881(LOC107275881),gene-LOC107276008(LOC107276008),gene-LOC1072760…	gene-LOC107276463(LOC107276463),gene-LOC107276530(LOC107276530),gene-LOC107276539(LOC107276539),gene-LOC107277043(LOC107277043),gene-LOC107277075(LOC107277075),gene-LOC107277119(LOC107277119),gene-LOC107277347(LOC107277347),gene-LOC107277390(LOC107277390),gene-LOC107278048(LOC107278048),gene-LOC107278803(LOC107278803),gene-LOC107279543(LOC107279543),gene-LOC107279838(LOC107279838),gene-LOC1072804…
MF	GO:0004674	protein serine/threonine kinase activity	294	108	402	1150	3.68627e-14	2.10302e-11	gene-LOC107275249(LOC107275249),gene-LOC107275259(LOC107275259),gene-LOC107275524(LOC107275524),gene-LOC107275616(LOC107275616),gene-LOC107275628(LOC107275628),gene-LOC107275653(LOC107275653),gene-LOC107275672(LOC107275672),gene-LOC107275782(LOC107275782),gene-LOC107276008(LOC107276008),gene-LOC107276022(LOC107276022),gene-LOC107276055(LOC107276055),gene-LOC107276382(LOC107276382),gene-LOC1072764…	gene-LOC107276539(LOC107276539),gene-LOC107277043(LOC107277043),gene-LOC107277075(LOC107277075),gene-LOC107277119(LOC107277119),gene-LOC107277347(LOC107277347),gene-LOC107278048(LOC107278048),gene-LOC107278803(LOC107278803),gene-LOC107279543(LOC107279543),gene-LOC112935989(LOC112935989),gene-LOC4323851(LOC4323851),gene-LOC4324934(LOC4324934),gene-LOC4325091(LOC4325091),gene-LOC4326367(LOC4326367)…
MF	GO:0016301	kinase activity	416	189	605	1864	1.68968e-13	8.56855e-11	gene-LOC107275249(LOC107275249),gene-LOC107275257(LOC107275257),gene-LOC107275259(LOC107275259),gene-LOC107275524(LOC107275524),gene-LOC107275616(LOC107275616),gene-LOC107275628(LOC107275628),gene-LOC107275653(LOC107275653),gene-LOC107275672(LOC107275672),gene-LOC107275782(LOC107275782),gene-LOC107275843(LOC107275843),gene-LOC107275881(LOC107275881),gene-LOC107276008(LOC107276008),gene-LOC1072760…	gene-LOC107276068(LOC107276068),gene-LOC107276463(LOC107276463),gene-LOC107276530(LOC107276530),gene-LOC107276539(LOC107276539),gene-LOC107277043(LOC107277043),gene-LOC107277075(LOC107277075),gene-LOC107277119(LOC107277119),gene-LOC107277347(LOC107277347),gene-LOC107277390(LOC107277390),gene-LOC107278048(LOC107278048),gene-LOC107278803(LOC107278803),gene-LOC107278845(LOC107278845),gene-LOC1072795…
BP	GO:0006468	protein phosphorylation	375	160	535	1581	2.16825e-13	9.89589e-11	gene-LOC107275249(LOC107275249),gene-LOC107275257(LOC107275257),gene-LOC107275259(LOC107275259),gene-LOC107275524(LOC107275524),gene-LOC107275616(LOC107275616),gene-LOC107275628(LOC107275628),gene-LOC107275653(LOC107275653),gene-LOC107275672(LOC107275672),gene-LOC107275782(LOC107275782),gene-LOC107275843(LOC107275843),gene-LOC107275881(LOC107275881),gene-LOC107276008(LOC107276008),gene-LOC1072760…	gene-LOC107276530(LOC107276530),gene-LOC107276539(LOC107276539),gene-LOC107277043(LOC107277043),gene-LOC107277075(LOC107277075),gene-LOC107277119(LOC107277119),gene-LOC107277347(LOC107277347),gene-LOC107277390(LOC107277390),gene-LOC107278048(LOC107278048),gene-LOC107278803(LOC107278803),gene-LOC107279543(LOC107279543),gene-LOC107279838(LOC107279838),gene-LOC107280422(LOC107280422),gene-LOC1129359…
BP	GO:0016310	phosphorylation	430	216	646	2018	7.54538e-11	3.13065e-08	gene-LOC107275249(LOC107275249),gene-LOC107275257(LOC107275257),gene-LOC107275259(LOC107275259),gene-LOC107275524(LOC107275524),gene-LOC107275616(LOC107275616),gene-LOC107275628(LOC107275628),gene-LOC107275653(LOC107275653),gene-LOC107275672(LOC107275672),gene-LOC107275782(LOC107275782),gene-LOC107275843(LOC107275843),gene-LOC107275881(LOC107275881),gene-LOC107276008(LOC107276008),gene-LOC1072760…	gene-LOC107276068(LOC107276068),gene-LOC107276463(LOC107276463),gene-LOC107276530(LOC107276530),gene-LOC107276539(LOC107276539),gene-LOC107277043(LOC107277043),gene-LOC107277075(LOC107277075),gene-LOC107277119(LOC107277119),gene-LOC107277347(LOC107277347),gene-LOC107277390(LOC107277390),gene-LOC107278048(LOC107278048),gene-LOC107278803(LOC107278803),gene-LOC107278845(LOC107278845),gene-LOC1072795…
MF	GO:0008144	drug binding	548	310	858	2872	9.33392e-10	3.55e-07	gene-LOC107275249(LOC107275249),gene-LOC107275257(LOC107275257),gene-LOC107275259(LOC107275259),gene-LOC107275341(LOC107275341),gene-LOC107275524(LOC107275524),gene-LOC107275616(LOC107275616),gene-LOC107275628(LOC107275628),gene-LOC107275653(LOC107275653),gene-LOC107275672(LOC107275672),gene-LOC107275709(LOC107275709),gene-LOC107275738(LOC107275738),gene-LOC107275748(LOC107275748),gene-LOC1072757…	gene-LOC107275673(LOC107275673),gene-LOC107276068(LOC107276068),gene-LOC107276219(LOC107276219),gene-LOC107276454(LOC107276454),gene-LOC107276463(LOC107276463),gene-LOC107276530(LOC107276530),gene-LOC107276539(LOC107276539),gene-LOC107277043(LOC107277043),gene-LOC107277075(LOC107277075),gene-LOC107277119(LOC107277119),gene-LOC107277347(LOC107277347),gene-LOC107277452(LOC107277452),gene-LOC1072780…
MF	GO:0022857	transmembrane transporter activity	189	123	312	924	2.56585e-09	9.00811e-07	gene-LOC107275670(LOC107275670),gene-LOC107275732(LOC107275732),gene-LOC107275744(LOC107275744),gene-LOC107275769(LOC107275769),gene-LOC107275786(LOC107275786),gene-LOC107276021(LOC107276021),gene-LOC107276046(LOC107276046),gene-LOC107276687(LOC107276687),gene-LOC107278397(LOC107278397),gene-LOC107278980(LOC107278980),gene-LOC107279124(LOC107279124),gene-LOC112936044(LOC112936044),gene-LOC4323895…	gene-LOC107275853(LOC107275853),gene-LOC107275890(LOC107275890),gene-LOC107275911(LOC107275911),gene-LOC107276918(LOC107276918),gene-LOC107278857(LOC107278857),gene-LOC4323865(LOC4323865),gene-LOC4324368(LOC4324368),gene-LOC4324648(LOC4324648),gene-LOC4324653(LOC4324653),gene-LOC4325092(LOC4325092),gene-LOC4325143(LOC4325143),gene-LOC4325317(LOC4325317),gene-LOC4325348(LOC4325348),gene-LOC4325361…
BP	GO:0009404	toxin metabolic process	34	5	39	64	4.07519e-09	1.32851e-06	gene-LOC4324574(LOC4324574),gene-LOC4324690(LOC4324690),gene-LOC4325643(LOC4325643),gene-LOC4325718(LOC4325718),gene-LOC4325763(LOC4325763),gene-LOC4325764(LOC4325764),gene-LOC4325765(LOC4325765),gene-LOC4325766(LOC4325766),gene-LOC4325768(LOC4325768),gene-LOC4329721(LOC4329721),gene-LOC4329723(LOC4329723),gene-LOC4329724(LOC4329724),gene-LOC4329730(LOC4329730),gene-LOC4332475(LOC4332475),gene-LO…	gene-LOC4343183(LOC4343183),gene-LOC4349192(LOC4349192),gene-LOC4349200(LOC4349200),gene-LOC4349204(LOC4349204),gene-LOC4350977(LOC4350977)
MF	GO:0005215	transporter activity	227	141	368	1123	4.85517e-09	1.47727e-06	gene-LOC107275292(LOC107275292),gene-LOC107275670(LOC107275670),gene-LOC107275732(LOC107275732),gene-LOC107275744(LOC107275744),gene-LOC107275769(LOC107275769),gene-LOC107275786(LOC107275786),gene-LOC107276021(LOC107276021),gene-LOC107276046(LOC107276046),gene-LOC107276687(LOC107276687),gene-LOC107277144(LOC107277144),gene-LOC107278397(LOC107278397),gene-LOC107278980(LOC107278980),gene-LOC1072791…	gene-LOC107275645(LOC107275645),gene-LOC107275853(LOC107275853),gene-LOC107275890(LOC107275890),gene-LOC107275911(LOC107275911),gene-LOC107276905(LOC107276905),gene-LOC107276918(LOC107276918),gene-LOC107278857(LOC107278857),gene-LOC107281163(LOC107281163),gene-LOC4323865(LOC4323865),gene-LOC4324368(LOC4324368),gene-LOC4324648(LOC4324648),gene-LOC4324653(LOC4324653),gene-LOC4325092(LOC4325092),gen…
MF	GO:0016772	transferase activity, transferring phosphorus-containing groups	436	207	643	2106	5.35168e-09	1.52657e-06	gene-LOC107275249(LOC107275249),gene-LOC107275257(LOC107275257),gene-LOC107275259(LOC107275259),gene-LOC107275524(LOC107275524),gene-LOC107275616(LOC107275616),gene-LOC107275628(LOC107275628),gene-LOC107275653(LOC107275653),gene-LOC107275672(LOC107275672),gene-LOC107275782(LOC107275782),gene-LOC107275843(LOC107275843),gene-LOC107275881(LOC107275881),gene-LOC107276008(LOC107276008),gene-LOC1072760…	gene-LOC107275815(LOC107275815),gene-LOC107276068(LOC107276068),gene-LOC107276463(LOC107276463),gene-LOC107276530(LOC107276530),gene-LOC107276539(LOC107276539),gene-LOC107276601(LOC107276601),gene-LOC107276918(LOC107276918),gene-LOC107277043(LOC107277043),gene-LOC107277075(LOC107277075),gene-LOC107277119(LOC107277119),gene-LOC107277347(LOC107277347),gene-LOC107277390(LOC107277390),gene-LOC1072780…
BP	GO:0055085	transmembrane transport	214	145	359	1102	3.0968e-07	5.88908e-05	gene-LOC107275739(LOC107275739),gene-LOC107275744(LOC107275744),gene-LOC107275769(LOC107275769),gene-LOC107275888(LOC107275888),gene-LOC107276021(LOC107276021),gene-LOC107276046(LOC107276046),gene-LOC107276687(LOC107276687),gene-LOC107278397(LOC107278397),gene-LOC107278980(LOC107278980),gene-LOC107279124(LOC107279124),gene-LOC107279515(LOC107279515),gene-LOC112936044(LOC112936044),gene-LOC1129396…	gene-LOC107275645(LOC107275645),gene-LOC107275808(LOC107275808),gene-LOC107275853(LOC107275853),gene-LOC107275890(LOC107275890),gene-LOC107275911(LOC107275911),gene-LOC107276477(LOC107276477),gene-LOC107276918(LOC107276918),gene-LOC107278857(LOC107278857),gene-LOC112937910(LOC112937910),gene-LOC4323865(LOC4323865),gene-LOC4324258(LOC4324258),gene-LOC4324368(LOC4324368),gene-LOC4324648(LOC4324648)…
BP	GO:0052315	phytoalexin biosynthetic process	14	0	14	16	4.47462e-07	8.16887e-05	gene-LOC4324690(LOC4324690),gene-LOC4329721(LOC4329721),gene-LOC4329723(LOC4329723),gene-LOC4329730(LOC4329730),gene-LOC4332475(LOC4332475),gene-LOC4335090(LOC4335090),gene-LOC4335091(LOC4335091),gene-LOC4335092(LOC4335092),gene-LOC4335093(LOC4335093),gene-LOC4335096(LOC4335096),gene-LOC4341340(LOC4341340),gene-LOC4341343(LOC4341343),gene-LOC4341447(LOC4341447),gene-LOC9266189(LOC9266189)	-
CC	GO:0031226	intrinsic component of plasma membrane	75	78	153	429	4.72051e-07	8.28631e-05	gene-LOC107277442(LOC107277442),gene-LOC4324220(LOC4324220),gene-LOC4324277(LOC4324277),gene-LOC4324284(LOC4324284),gene-LOC4324736(LOC4324736),gene-LOC4325649(LOC4325649),gene-LOC4325824(LOC4325824),gene-LOC4326065(LOC4326065),gene-LOC4326066(LOC4326066),gene-LOC4326507(LOC4326507),gene-LOC4326857(LOC4326857),gene-LOC4326916(LOC4326916),gene-LOC4327074(LOC4327074),gene-LOC4327433(LOC4327433),gen…	gene-LOC107275763(LOC107275763),gene-LOC107275890(LOC107275890),gene-LOC107277353(LOC107277353),gene-LOC107281313(LOC107281313),gene-LOC4324648(LOC4324648),gene-LOC4325143(LOC4325143),gene-LOC4325361(LOC4325361),gene-LOC4325474(LOC4325474),gene-LOC4325830(LOC4325830),gene-LOC4325863(LOC4325863),gene-LOC4326119(LOC4326119),gene-LOC4326215(LOC4326215),gene-LOC4326342(LOC4326342),gene-LOC4326520(LOC…
BP	GO:0016101	diterpenoid metabolic process	22	7	29	49	9.56634e-07	0.000150554	gene-LOC4324690(LOC4324690),gene-LOC4325145(LOC4325145),gene-LOC4328512(LOC4328512),gene-LOC4329721(LOC4329721),gene-LOC4329723(LOC4329723),gene-LOC4329724(LOC4329724),gene-LOC4329726(LOC4329726),gene-LOC4329730(LOC4329730),gene-LOC4335090(LOC4335090),gene-LOC4335091(LOC4335091),gene-LOC4335092(LOC4335092),gene-LOC4335093(LOC4335093),gene-LOC4335094(LOC4335094),gene-LOC4335096(LOC4335096),gene-LO…	gene-LOC4323864(LOC4323864),gene-LOC4325537(LOC4325537),gene-LOC4334841(LOC4334841),gene-LOC4337874(LOC4337874),gene-LOC4339600(LOC4339600),gene-LOC4342182(LOC4342182),gene-LOC9269379(LOC9269379)
BP	GO:0010817	regulation of hormone levels	37	37	74	173	1.17796e-06	0.000179207	gene-LOC107275892(LOC107275892),gene-LOC107278561(LOC107278561),gene-LOC112936094(LOC112936094),gene-LOC4324445(LOC4324445),gene-LOC4325145(LOC4325145),gene-LOC4325552(LOC4325552),gene-LOC4328512(LOC4328512),gene-LOC4329954(LOC4329954),gene-LOC4330873(LOC4330873),gene-LOC4331344(LOC4331344),gene-LOC4331962(LOC4331962),gene-LOC4333623(LOC4333623),gene-LOC4334848(LOC4334848),gene-LOC4335090(LOC4335…	gene-LOC107275899(LOC107275899),gene-LOC107275925(LOC107275925),gene-LOC107279147(LOC107279147),gene-LOC4323864(LOC4323864),gene-LOC4324368(LOC4324368),gene-LOC4325222(LOC4325222),gene-LOC4325537(LOC4325537),gene-LOC4325668(LOC4325668),gene-LOC4326565(LOC4326565),gene-LOC4327329(LOC4327329),gene-LOC4327533(LOC4327533),gene-LOC4330018(LOC4330018),gene-LOC4330700(LOC4330700),gene-LOC4331799(LOC4331…
BP	GO:0051502	diterpene phytoalexin biosynthetic process	13	0	13	15	1.51179e-06	0.000222575	gene-LOC4324690(LOC4324690),gene-LOC4329721(LOC4329721),gene-LOC4329723(LOC4329723),gene-LOC4329730(LOC4329730),gene-LOC4335090(LOC4335090),gene-LOC4335091(LOC4335091),gene-LOC4335092(LOC4335092),gene-LOC4335093(LOC4335093),gene-LOC4335096(LOC4335096),gene-LOC4341340(LOC4341340),gene-LOC4341343(LOC4341343),gene-LOC4341447(LOC4341447),gene-LOC9266189(LOC9266189)	-
BP	GO:0042445	hormone metabolic process	35	24	59	131	1.89852e-06	0.000262572	gene-LOC107275892(LOC107275892),gene-LOC112936094(LOC112936094),gene-LOC4324445(LOC4324445),gene-LOC4325145(LOC4325145),gene-LOC4325552(LOC4325552),gene-LOC4328512(LOC4328512),gene-LOC4329954(LOC4329954),gene-LOC4330873(LOC4330873),gene-LOC4331344(LOC4331344),gene-LOC4331962(LOC4331962),gene-LOC4333623(LOC4333623),gene-LOC4334848(LOC4334848),gene-LOC4335090(LOC4335090),gene-LOC4336417(LOC4336417)…	gene-LOC107275899(LOC107275899),gene-LOC107275925(LOC107275925),gene-LOC4323864(LOC4323864),gene-LOC4325222(LOC4325222),gene-LOC4325537(LOC4325537),gene-LOC4325668(LOC4325668),gene-LOC4327329(LOC4327329),gene-LOC4330018(LOC4330018),gene-LOC4332576(LOC4332576),gene-LOC4333399(LOC4333399),gene-LOC4334381(LOC4334381),gene-LOC4334841(LOC4334841),gene-LOC4335555(LOC4335555),gene-LOC4336116(LOC4336116)…
CC	GO:0031225	anchored component of membrane	27	44	71	181	1.67265e-05	0.0015268	gene-LOC107277442(LOC107277442),gene-LOC4324284(LOC4324284),gene-LOC4324736(LOC4324736),gene-LOC4326065(LOC4326065),gene-LOC4326916(LOC4326916),gene-LOC4332574(LOC4332574),gene-LOC4333872(LOC4333872),gene-LOC4334391(LOC4334391),gene-LOC4335780(LOC4335780),gene-LOC4336564(LOC4336564),gene-LOC4339201(LOC4339201),gene-LOC4339437(LOC4339437),gene-LOC4340010(LOC4340010),gene-LOC4341858(LOC4341858),gen…	gene-LOC107275763(LOC107275763),gene-LOC107277353(LOC107277353),gene-LOC107281313(LOC107281313),gene-LOC4325830(LOC4325830),gene-LOC4325863(LOC4325863),gene-LOC4326520(LOC4326520),gene-LOC4326673(LOC4326673),gene-LOC4326749(LOC4326749),gene-LOC4327974(LOC4327974),gene-LOC4328645(LOC4328645),gene-LOC4330790(LOC4330790),gene-LOC4332097(LOC4332097),gene-LOC4332309(LOC4332309),gene-LOC4332950(LOC4332…
CC	GO:0005576	extracellular region	84	130	214	674	3.7708e-05	0.00307653	gene-LOC107275306(LOC107275306),gene-LOC107275413(LOC107275413),gene-LOC107275892(LOC107275892),gene-LOC107276028(LOC107276028),gene-LOC107276362(LOC107276362),gene-LOC107276369(LOC107276369),gene-LOC107276443(LOC107276443),gene-LOC107276458(LOC107276458),gene-LOC107277647(LOC107277647),gene-LOC107278779(LOC107278779),gene-LOC107280449(LOC107280449),gene-LOC112935992(LOC112935992),gene-LOC1129360…	gene-LOC107275682(LOC107275682),gene-LOC107275849(LOC107275849),gene-LOC107275925(LOC107275925),gene-LOC107277170(LOC107277170),gene-LOC107280557(LOC107280557),gene-LOC107281419(LOC107281419),gene-LOC4324643(LOC4324643),gene-LOC4325127(LOC4325127),gene-LOC4325180(LOC4325180),gene-LOC4325309(LOC4325309),gene-LOC4325668(LOC4325668),gene-LOC4325794(LOC4325794),gene-LOC4325989(LOC4325989),gene-LOC432…
