# Supplementary material for: Combined Metabolomic and Transcriptomic Analysis Reveals Allantoin Enhances Drought Tolerance in Rice
Source: Int J Mol Sci. 2022 Nov 16;23(22):14172. doi: 10.3390/ijms232214172 (PMC9699107; doi:10.3390/ijms232214172)
Supplement: Supplementary file 1 [file ijms-23-14172-s001.zip › Table S2.xlsx]

## Sheet: Sheet1
Carrier connection	GENE ID	Upstream primer(5'-3')	Downstream primer(5'-3')
OsDREB2B-pGADT7	LOC_Os05g27930	TACGACGTACCAGATTACGCTCATATGACGGTGGATCAGAGGACG	TGCAGCTCGAGCTCGATGGATCCCCAAGCCCTCAAAGAACTGAGA
OsNAC5-pGADT7	LOC_Os11g08210	TACGACGTACCAGATTACGCTCATATGGAGTGCGGTGGTGCG	TGCAGCTCGAGCTCGATGGATCCCGAACGGCTTCTGCAGGTACGT
OsDREB1H-pGADT7	LOC_Os09g35020	TACGACGTACCAGATTACGCTCATATGTCACGAGCAGCAATGGACATG	TGCAGCTCGAGCTCGATGGATCCCGTAGCTCCAGAGCGCGAT
OsERF059-pGADT7	LOC4348526	TACGACGTACCAGATTACGCTCATATG TCTCAAACCCAATCAAACTCCAAC	TGCAGCTCGAGCTCGATGGATCCCGAAGCAGAACGAGCCGTCGTC
ONAC007-pGADT7	LOC4340011	TACGACGTACCAGATTACGCTCATATGAGCATATCGGTGAACGGGCAG	TGCAGCTCGAGCTCGATGGATCCCTACGTTATTCATGGTCGTCAAGTCTGC
OsUOX-promoter-PHIS2	LOC4324793	TACGACTCACTATAGGGCGAATTCCATCGTAAGCAGAGACGGAAACTATGT	CCGCGGATCGATTCGCGAACGCGTAGGAAATTGTTTAGCGCGGCT
qRT-PCR
	LOC4326363	ACCCGTCTAAGGAGAGCATAG	TTGTGCAGCTCAGACATGAC
	LOC4334915	AAACCACCCAAAAAGAAAGCAAC	CGGAGGCGTAGAAGTCGAG
	LOC9267394	CTGGTACTGGAAAAGGTTCGTC	AGCTGCACATACATCACACG
	LOC4327022	AACCTCGCCTACTTCGTGTG	CTGTTCTTCCTTGGTCTTGGTG
	LOC4335166	TGGCAGTACCAGAAACCAAC	GAACTGGAGCATCGGGTTG
	LOC4330933	CGAGAATGGTTGGAGCAGTAG	GTAGTCTTCATCTTCACGGTCAC
	LOC4337428	GCGTCTTAGGGCTCAAGTCA	ACGGCCTTTTGTACTTTGCC
	LOC4324793	TTCCCACGGGTTCAAACTTG	CGGACTGAGTTGTCTTTAGCAG
	LOC4350695	CGACTAGGATTGCAAGGGATTG	TTGTCTAGAACCTCGTCTTCGG
	LOC4336904	CGGTACCGCAACTTCACC	GCAGTAGTCGTACACCATGTAG
	LOC4332167	TCGATCACTTGCTACGCAGA	CTCCTCGGTGAACCTGACTG
	LOC4348526	AAACTCACCTACCTACCCCC	CCGCCGCTTGTTCTTTTTG
	LOC107280380	CCCTCTCTCTGTCTCTGTGTG	GATCCGTGGTCCAACACTTG
	LOC4340011	AGCTCCTGACATACTACCTGAAG	AGAAGTACCAGTCGTTTTGCG
	LOC_Os01g73200	GGCCTCTTCTTCAACGCAAC	TGAGCACCTCGATCATGCC
	LOC_Os02g02400	CCGGATAGACAGGAGAGGTTC	ATCACACTGGGAGAGGTAGTTG
	LOC_Os02g34810	ATCATCGCCAGCGGATGA	GCAGCGACGAAGGGCTC
	LOC_Os08g35210	GTCTCGTCCAATGGCTTCG	CTGTCTTCTCTCGACAACCTTC
200-10
